# Supplementary material for: Dillapiole Dampens the Expression of the Major Virulence Genes of Francisella tularensis
Source: Molecules. 2025 Oct 6;30(19):3995. doi: 10.3390/molecules30193995 (PMC12526145; doi:10.3390/molecules30193995)
Supplement: Supplementary file 1 [file molecules-30-03995-s001.zip]

Archive with 1 entries (1 files):
- molecules-3861742-supplementary.pdf
